# Supplementary material for: Electrochemical Study of Semiconductor Properties for Bismuth Silicate-Based Photocatalysts Obtained via Hydro-/Solvothermal Approach
Source: Materials (Basel). 2022 Jun 9;15(12):4099. doi: 10.3390/ma15124099 (PMC9229303; doi:10.3390/ma15124099)
Supplement: Supplementary file 1 [file materials-15-04099-s001.zip]

Archive with 1 entries (1 files):
- materials-1708074-supplementary.pdf
